# Supplementary material for: The complete genome of klassevirus – a novel picornavirus in pediatric stool
Source: Virol J. 2009 Jun 18;6:82. doi: 10.1186/1743-422X-6-82 (PMC2709156; doi:10.1186/1743-422X-6-82)
Supplement: Additional file 1 — RT-PCR Primers for Klassevirus genome recovery. Table of RT-PCR primers designed from pyrosequencing reads that were used in this study for klassevirus genome recovery and screening. [file 1743-422X-6-82-S1.xls]

## Sheet: Sheet1
454A1F	ATTGAGTTGGTGAGGGTTGC
454A2R	GTGTGTTGGGACTTCCATCC
kv 3918F	GTGCCGGCGCACAAACACTG
kv 4041R	CCTTTGGCCGCATCCGGGAG
kv 90R	TGTTCAACACGTGCACCAC
kv 77F	GTGGTGCACGTGTTGAACA
kv 71R	ACATGCGAGTAAGCGTAATGG
kv 50F	CCATTACGCTTACTCGCATGT
kv 347R Tm70	TCCTGGAGGCGGAAAGACCGGGTGCCTTTGA
kv 302R Tm70	TCCCCACAGTTGCCACGCGAGCAGCTTCC
454A3F	TGAGTCCAGTGGATGTCAGG
454A4R	GAGAGGAAAGCTTGGACACG
UNIV-kobuF	TGGAYTACAARTGTTTTGATGC
UNIV-kobuR	ATGTTGTTRATGATGGTGTTGA
kv 6798R	CGTGTCCAAGCTTTCCTCTC
kv 471F	GCTGTCTTCTATCGCTGTGCT
kv 552F	CGTCAGGGTGTTCGTGATTAC
kv 1065R	AGCAAGAGTAGAAGCGAGGAG
kv 2392F	CACTGGAAGACACGTGCTGT
kv 2412R	ACAGCACGTGTCTTCCAGTG
kv 2928R	GTACCCATTGTTTGAGACCAAA
kv 1228F	CAAGGCAACTCSRYCACCAACATC
kv 1468R	CACCACTTGGARWAGCGGGATC
kv 6867F	CCTYCCAGTCCTCWCYCAGGAA
kv 7261R	AGTCCAGTGRAYGTCWGGGTTGC
kv 1252R	GATGTTGGTGRYSGAGTTGCCTTG
kv 1446F	GATCCCGCTWYTCCAAGTGGTG
oligodT-SolB	GTTTCCCACTGGAGGATATTTTTTTTTTTTTTTTTT
kv 3086R	GGACTTCTGCGCCATCAGCTCCCGA
kv 3878F	CCGAGAGTCGTTGCTTCATTGTTGC
kv 4572F	GGAATCCTCTTGCTGCTGTC
kv 4705F	AAACACCGACTGGTTCTTCG
kv 5066R	TCCGTACAGGTACACGACCA
kv 5227R	CGATGTCGTCGATGTAGTGG
kv 5093F	CGCTTCTCTCCTCGCTTCTA
kv 5306F	TTAACGACAAGGGACGGTTC
kv 6307R	CGGATCAGGCTCTTATGCTC
kv 6458R	AGCGGTACGTGAACGAGTCT
kv 5507F	TCGCTACTGCAAGTTCTCCA
kv 5477F	TCTCAAGCCCTCTGAACCTC
kv 7028R	ACGAATGGCATCTTCCTGAG
kv 7035R	AGACCACGAATGGCATCTTC
kv 7008F	CTCAGGAAGATGCCATTCGT
kv 6438F	AGACTCGTTCACGTACCGCT
kv 6287F	GAGCATAAGAGCCTGATCCG
kv 5326R	GAACCGTCCCTTGTCGTTAA
kv 5113R	TAGAAGCGAGGAGAGAAGCG
kv 5206F	CCACTACATCGACGACATCG
kv 5065F	TGGTCGTGTACCTGTACGGA
kv 4725R	CGAAGAACCAGTCGGTGTTT
kv 4592R	GACAGCAGCAAGAGGATTCC
kv 1278F	GTGCCAATGGGATGTCTCTT
kv 1305R	AAGAGACATCCCATTGGCAC
kv 1762F	ACACCATCCCTTGGTCTGAG
kv 1781R	CTCAGACCAAGGGATGGTGT
kv 2264R	GGGACAGCAAGAGGAGTCAG
kv 2244F	CTGACTCCTCTTGCTGTCCC
kv 7815R	AGCAGTACAAGACCGGAGGA
kv 7843R	TTGGAGCCCCATATCAAGTC
kv 7859F	TCGTGAACTCCAGGCTTTCT
kv 2954F	CATGAACCCTCTTGTCACTCC
kv 3197R	AGGATCAACAGGGTGGTGAG
kv 2974R	GGAGTGACAAGAGGGTTCATG
kv 1360F	TCCAACAAAGGTGGCTCTTC
kv 1580R	GCAAGCTTGTTGGAGAGCTT
kv 1268R	TCGTGACTTCGTTGCCATT
kv 761R	CAGCCAACGAACTCGAAAAT
kv 560R	GTTCACCAAACATGCGCC
kv 298F	GGGGACCCAGACAGGTTATC
kv 317R	GATAACCTGTCTGGGTCCCC
kv 350R	ATACTCCTGGAGGCGGAAAG
kv 383R	CAAGCAGAGCCCCACTAGAA
